# Supplementary material for: Mamo decodes hierarchical temporal gradients into terminal neuronal fate
Source: eLife. 2019 Sep 23;8:e48056. doi: 10.7554/eLife.48056 (PMC6764822; doi:10.7554/eLife.48056)
Supplement: Source code 1. [file elife-48056-code1.zip]

Archive with 13 entries (8 files):
- mamo_elife_code/
- mamo_elife_code/__pycache__/
- mamo_elife_code/__pycache__/plotutils.cpython-37.pyc
- mamo_elife_code/mamo.csv
- mamo_elife_code/mamo-isoforms-eLife.ipynb
- mamo_elife_code/.ipynb_checkpoints/
- mamo_elife_code/.ipynb_checkpoints/mamo-isoforms-eLife-checkpoint.ipynb
- mamo_elife_code/mamo-isoforms-eLife.html
- __MACOSX/
- __MACOSX/mamo_elife_code/
- __MACOSX/mamo_elife_code/._mamo-isoforms-eLife.html
- mamo_elife_code/plotutils.py
- __MACOSX/mamo_elife_code/._plotutils.py
