# Supplementary material for: Mamo decodes hierarchical temporal gradients into terminal neuronal fate
Source: eLife. 2019 Sep 23;8:e48056. doi: 10.7554/eLife.48056 (PMC6764822; doi:10.7554/eLife.48056)
Supplement: Source code 1. [file elife-48056-code1.zip › mamo_elife_code/mamo.csv]

	chr	src	typ	st	ed	sc1	strand	sc2	extra	gene_id	transcript_id	gene_name	transcript_symbol
432601	X	FlyBase	exon	13986371	13986442	.	-	.	gene_id "FBgn0267033"; gene_symbol "mamo"; transcript_id "FBtr0346001"; transcript_symbol "mamo-RI";	FBgn0267033	FBtr0346001	mamo	mamo-RI
432602	X	FlyBase	exon	13985214	13986074	.	-	.	gene_id "FBgn0267033"; gene_symbol "mamo"; transcript_id "FBtr0346001"; transcript_symbol "mamo-RI";	FBgn0267033	FBtr0346001	mamo	mamo-RI
432603	X	FlyBase	exon	13967270	13968073	.	-	.	gene_id "FBgn0267033"; gene_symbol "mamo"; transcript_id "FBtr0346001"; transcript_symbol "mamo-RI";	FBgn0267033	FBtr0346001	mamo	mamo-RI
432604	X	FlyBase	exon	13901483	13901643	.	-	.	gene_id "FBgn0267033"; gene_symbol "mamo"; transcript_id "FBtr0346001"; transcript_symbol "mamo-RI";	FBgn0267033	FBtr0346001	mamo	mamo-RI
432605	X	FlyBase	exon	13885309	13885500	.	-	.	gene_id "FBgn0267033"; gene_symbol "mamo"; transcript_id "FBtr0346001"; transcript_symbol "mamo-RI";	FBgn0267033	FBtr0346001	mamo	mamo-RI
432606	X	FlyBase	exon	13883459	13885225	.	-	.	gene_id "FBgn0267033"; gene_symbol "mamo"; transcript_id "FBtr0346001"; transcript_symbol "mamo-RI";	FBgn0267033	FBtr0346001	mamo	mamo-RI
432607	X	FlyBase	exon	13883236	13883364	.	-	.	gene_id "FBgn0267033"; gene_symbol "mamo"; transcript_id "FBtr0346001"; transcript_symbol "mamo-RI";	FBgn0267033	FBtr0346001	mamo	mamo-RI
432608	X	FlyBase	exon	13856982	13857148	.	-	.	gene_id "FBgn0267033"; gene_symbol "mamo"; transcript_id "FBtr0346001"; transcript_symbol "mamo-RI";	FBgn0267033	FBtr0346001	mamo	mamo-RI
432609	X	FlyBase	exon	13855235	13856759	.	-	.	gene_id "FBgn0267033"; gene_symbol "mamo"; transcript_id "FBtr0346001"; transcript_symbol "mamo-RI";	FBgn0267033	FBtr0346001	mamo	mamo-RI
432610	X	FlyBase	exon	13854652	13855118	.	-	.	gene_id "FBgn0267033"; gene_symbol "mamo"; transcript_id "FBtr0346001"; transcript_symbol "mamo-RI";	FBgn0267033	FBtr0346001	mamo	mamo-RI
432611	X	FlyBase	exon	13846116	13854372	.	-	.	gene_id "FBgn0267033"; gene_symbol "mamo"; transcript_id "FBtr0346001"; transcript_symbol "mamo-RI";	FBgn0267033	FBtr0346001	mamo	mamo-RI
432628	X	FlyBase	exon	13988545	13988831	.	-	.	gene_id "FBgn0267033"; gene_symbol "mamo"; transcript_id "FBtr0346002"; transcript_symbol "mamo-RH";	FBgn0267033	FBtr0346002	mamo	mamo-RH
432629	X	FlyBase	exon	13985214	13986074	.	-	.	gene_id "FBgn0267033"; gene_symbol "mamo"; transcript_id "FBtr0346002"; transcript_symbol "mamo-RH";	FBgn0267033	FBtr0346002	mamo	mamo-RH
432630	X	FlyBase	exon	13967270	13968073	.	-	.	gene_id "FBgn0267033"; gene_symbol "mamo"; transcript_id "FBtr0346002"; transcript_symbol "mamo-RH";	FBgn0267033	FBtr0346002	mamo	mamo-RH
432631	X	FlyBase	exon	13901483	13901643	.	-	.	gene_id "FBgn0267033"; gene_symbol "mamo"; transcript_id "FBtr0346002"; transcript_symbol "mamo-RH";	FBgn0267033	FBtr0346002	mamo	mamo-RH
432632	X	FlyBase	exon	13885309	13885500	.	-	.	gene_id "FBgn0267033"; gene_symbol "mamo"; transcript_id "FBtr0346002"; transcript_symbol "mamo-RH";	FBgn0267033	FBtr0346002	mamo	mamo-RH
432633	X	FlyBase	exon	13883459	13885225	.	-	.	gene_id "FBgn0267033"; gene_symbol "mamo"; transcript_id "FBtr0346002"; transcript_symbol "mamo-RH";	FBgn0267033	FBtr0346002	mamo	mamo-RH
432634	X	FlyBase	exon	13883236	13883364	.	-	.	gene_id "FBgn0267033"; gene_symbol "mamo"; transcript_id "FBtr0346002"; transcript_symbol "mamo-RH";	FBgn0267033	FBtr0346002	mamo	mamo-RH
432635	X	FlyBase	exon	13856982	13857148	.	-	.	gene_id "FBgn0267033"; gene_symbol "mamo"; transcript_id "FBtr0346002"; transcript_symbol "mamo-RH";	FBgn0267033	FBtr0346002	mamo	mamo-RH
432636	X	FlyBase	exon	13855235	13856759	.	-	.	gene_id "FBgn0267033"; gene_symbol "mamo"; transcript_id "FBtr0346002"; transcript_symbol "mamo-RH";	FBgn0267033	FBtr0346002	mamo	mamo-RH
432637	X	FlyBase	exon	13854652	13855118	.	-	.	gene_id "FBgn0267033"; gene_symbol "mamo"; transcript_id "FBtr0346002"; transcript_symbol "mamo-RH";	FBgn0267033	FBtr0346002	mamo	mamo-RH
432638	X	FlyBase	exon	13850848	13854372	.	-	.	gene_id "FBgn0267033"; gene_symbol "mamo"; transcript_id "FBtr0346002"; transcript_symbol "mamo-RH";	FBgn0267033	FBtr0346002	mamo	mamo-RH
432653	X	FlyBase	exon	13932482	13933343	.	-	.	gene_id "FBgn0267033"; gene_symbol "mamo"; transcript_id "FBtr0346003"; transcript_symbol "mamo-RE";	FBgn0267033	FBtr0346003	mamo	mamo-RE
432654	X	FlyBase	exon	13901483	13901643	.	-	.	gene_id "FBgn0267033"; gene_symbol "mamo"; transcript_id "FBtr0346003"; transcript_symbol "mamo-RE";	FBgn0267033	FBtr0346003	mamo	mamo-RE
432655	X	FlyBase	exon	13885309	13885500	.	-	.	gene_id "FBgn0267033"; gene_symbol "mamo"; transcript_id "FBtr0346003"; transcript_symbol "mamo-RE";	FBgn0267033	FBtr0346003	mamo	mamo-RE
432656	X	FlyBase	exon	13883459	13885225	.	-	.	gene_id "FBgn0267033"; gene_symbol "mamo"; transcript_id "FBtr0346003"; transcript_symbol "mamo-RE";	FBgn0267033	FBtr0346003	mamo	mamo-RE
432657	X	FlyBase	exon	13883236	13883364	.	-	.	gene_id "FBgn0267033"; gene_symbol "mamo"; transcript_id "FBtr0346003"; transcript_symbol "mamo-RE";	FBgn0267033	FBtr0346003	mamo	mamo-RE
432658	X	FlyBase	exon	13870470	13871268	.	-	.	gene_id "FBgn0267033"; gene_symbol "mamo"; transcript_id "FBtr0346003"; transcript_symbol "mamo-RE";	FBgn0267033	FBtr0346003	mamo	mamo-RE
432659	X	FlyBase	exon	13870320	13870403	.	-	.	gene_id "FBgn0267033"; gene_symbol "mamo"; transcript_id "FBtr0346003"; transcript_symbol "mamo-RE";	FBgn0267033	FBtr0346003	mamo	mamo-RE
432660	X	FlyBase	exon	13858017	13869705	.	-	.	gene_id "FBgn0267033"; gene_symbol "mamo"; transcript_id "FBtr0346003"; transcript_symbol "mamo-RE";	FBgn0267033	FBtr0346003	mamo	mamo-RE
432676	X	FlyBase	exon	13986371	13986442	.	-	.	gene_id "FBgn0267033"; gene_symbol "mamo"; transcript_id "FBtr0346004"; transcript_symbol "mamo-RD";	FBgn0267033	FBtr0346004	mamo	mamo-RD
432677	X	FlyBase	exon	13985214	13986074	.	-	.	gene_id "FBgn0267033"; gene_symbol "mamo"; transcript_id "FBtr0346004"; transcript_symbol "mamo-RD";	FBgn0267033	FBtr0346004	mamo	mamo-RD
432678	X	FlyBase	exon	13967270	13968073	.	-	.	gene_id "FBgn0267033"; gene_symbol "mamo"; transcript_id "FBtr0346004"; transcript_symbol "mamo-RD";	FBgn0267033	FBtr0346004	mamo	mamo-RD
432679	X	FlyBase	exon	13901483	13901643	.	-	.	gene_id "FBgn0267033"; gene_symbol "mamo"; transcript_id "FBtr0346004"; transcript_symbol "mamo-RD";	FBgn0267033	FBtr0346004	mamo	mamo-RD
432680	X	FlyBase	exon	13885309	13885500	.	-	.	gene_id "FBgn0267033"; gene_symbol "mamo"; transcript_id "FBtr0346004"; transcript_symbol "mamo-RD";	FBgn0267033	FBtr0346004	mamo	mamo-RD
432681	X	FlyBase	exon	13883459	13885225	.	-	.	gene_id "FBgn0267033"; gene_symbol "mamo"; transcript_id "FBtr0346004"; transcript_symbol "mamo-RD";	FBgn0267033	FBtr0346004	mamo	mamo-RD
432682	X	FlyBase	exon	13883236	13883364	.	-	.	gene_id "FBgn0267033"; gene_symbol "mamo"; transcript_id "FBtr0346004"; transcript_symbol "mamo-RD";	FBgn0267033	FBtr0346004	mamo	mamo-RD
432683	X	FlyBase	exon	13870470	13871268	.	-	.	gene_id "FBgn0267033"; gene_symbol "mamo"; transcript_id "FBtr0346004"; transcript_symbol "mamo-RD";	FBgn0267033	FBtr0346004	mamo	mamo-RD
432684	X	FlyBase	exon	13870320	13870403	.	-	.	gene_id "FBgn0267033"; gene_symbol "mamo"; transcript_id "FBtr0346004"; transcript_symbol "mamo-RD";	FBgn0267033	FBtr0346004	mamo	mamo-RD
432685	X	FlyBase	exon	13869216	13869705	.	-	.	gene_id "FBgn0267033"; gene_symbol "mamo"; transcript_id "FBtr0346004"; transcript_symbol "mamo-RD";	FBgn0267033	FBtr0346004	mamo	mamo-RD
432700	X	FlyBase	exon	13946950	13947076	.	-	.	gene_id "FBgn0267033"; gene_symbol "mamo"; transcript_id "FBtr0346005"; transcript_symbol "mamo-RF";	FBgn0267033	FBtr0346005	mamo	mamo-RF
432701	X	FlyBase	exon	13914630	13915349	.	-	.	gene_id "FBgn0267033"; gene_symbol "mamo"; transcript_id "FBtr0346005"; transcript_symbol "mamo-RF";	FBgn0267033	FBtr0346005	mamo	mamo-RF
432702	X	FlyBase	exon	13901483	13901643	.	-	.	gene_id "FBgn0267033"; gene_symbol "mamo"; transcript_id "FBtr0346005"; transcript_symbol "mamo-RF";	FBgn0267033	FBtr0346005	mamo	mamo-RF
432703	X	FlyBase	exon	13885309	13885500	.	-	.	gene_id "FBgn0267033"; gene_symbol "mamo"; transcript_id "FBtr0346005"; transcript_symbol "mamo-RF";	FBgn0267033	FBtr0346005	mamo	mamo-RF
432704	X	FlyBase	exon	13883459	13885225	.	-	.	gene_id "FBgn0267033"; gene_symbol "mamo"; transcript_id "FBtr0346005"; transcript_symbol "mamo-RF";	FBgn0267033	FBtr0346005	mamo	mamo-RF
432705	X	FlyBase	exon	13883236	13883364	.	-	.	gene_id "FBgn0267033"; gene_symbol "mamo"; transcript_id "FBtr0346005"; transcript_symbol "mamo-RF";	FBgn0267033	FBtr0346005	mamo	mamo-RF
432706	X	FlyBase	exon	13870320	13871268	.	-	.	gene_id "FBgn0267033"; gene_symbol "mamo"; transcript_id "FBtr0346005"; transcript_symbol "mamo-RF";	FBgn0267033	FBtr0346005	mamo	mamo-RF
432707	X	FlyBase	exon	13869216	13869705	.	-	.	gene_id "FBgn0267033"; gene_symbol "mamo"; transcript_id "FBtr0346005"; transcript_symbol "mamo-RF";	FBgn0267033	FBtr0346005	mamo	mamo-RF
432722	X	FlyBase	exon	13990470	13990527	.	-	.	gene_id "FBgn0267033"; gene_symbol "mamo"; transcript_id "FBtr0346006"; transcript_symbol "mamo-RG";	FBgn0267033	FBtr0346006	mamo	mamo-RG
432723	X	FlyBase	exon	13985214	13986074	.	-	.	gene_id "FBgn0267033"; gene_symbol "mamo"; transcript_id "FBtr0346006"; transcript_symbol "mamo-RG";	FBgn0267033	FBtr0346006	mamo	mamo-RG
432724	X	FlyBase	exon	13967270	13968073	.	-	.	gene_id "FBgn0267033"; gene_symbol "mamo"; transcript_id "FBtr0346006"; transcript_symbol "mamo-RG";	FBgn0267033	FBtr0346006	mamo	mamo-RG
432725	X	FlyBase	exon	13901483	13901643	.	-	.	gene_id "FBgn0267033"; gene_symbol "mamo"; transcript_id "FBtr0346006"; transcript_symbol "mamo-RG";	FBgn0267033	FBtr0346006	mamo	mamo-RG
432726	X	FlyBase	exon	13885309	13885500	.	-	.	gene_id "FBgn0267033"; gene_symbol "mamo"; transcript_id "FBtr0346006"; transcript_symbol "mamo-RG";	FBgn0267033	FBtr0346006	mamo	mamo-RG
432727	X	FlyBase	exon	13883459	13885225	.	-	.	gene_id "FBgn0267033"; gene_symbol "mamo"; transcript_id "FBtr0346006"; transcript_symbol "mamo-RG";	FBgn0267033	FBtr0346006	mamo	mamo-RG
432728	X	FlyBase	exon	13883236	13883364	.	-	.	gene_id "FBgn0267033"; gene_symbol "mamo"; transcript_id "FBtr0346006"; transcript_symbol "mamo-RG";	FBgn0267033	FBtr0346006	mamo	mamo-RG
432729	X	FlyBase	exon	13870320	13871268	.	-	.	gene_id "FBgn0267033"; gene_symbol "mamo"; transcript_id "FBtr0346006"; transcript_symbol "mamo-RG";	FBgn0267033	FBtr0346006	mamo	mamo-RG
432730	X	FlyBase	exon	13865862	13869705	.	-	.	gene_id "FBgn0267033"; gene_symbol "mamo"; transcript_id "FBtr0346006"; transcript_symbol "mamo-RG";	FBgn0267033	FBtr0346006	mamo	mamo-RG
432745	X	FlyBase	exon	13988545	13988831	.	-	.	gene_id "FBgn0267033"; gene_symbol "mamo"; transcript_id "FBtr0346007"; transcript_symbol "mamo-RC";	FBgn0267033	FBtr0346007	mamo	mamo-RC
432746	X	FlyBase	exon	13985214	13986074	.	-	.	gene_id "FBgn0267033"; gene_symbol "mamo"; transcript_id "FBtr0346007"; transcript_symbol "mamo-RC";	FBgn0267033	FBtr0346007	mamo	mamo-RC
432747	X	FlyBase	exon	13967270	13968073	.	-	.	gene_id "FBgn0267033"; gene_symbol "mamo"; transcript_id "FBtr0346007"; transcript_symbol "mamo-RC";	FBgn0267033	FBtr0346007	mamo	mamo-RC
432748	X	FlyBase	exon	13901483	13901643	.	-	.	gene_id "FBgn0267033"; gene_symbol "mamo"; transcript_id "FBtr0346007"; transcript_symbol "mamo-RC";	FBgn0267033	FBtr0346007	mamo	mamo-RC
432749	X	FlyBase	exon	13885309	13885500	.	-	.	gene_id "FBgn0267033"; gene_symbol "mamo"; transcript_id "FBtr0346007"; transcript_symbol "mamo-RC";	FBgn0267033	FBtr0346007	mamo	mamo-RC
432750	X	FlyBase	exon	13883459	13885225	.	-	.	gene_id "FBgn0267033"; gene_symbol "mamo"; transcript_id "FBtr0346007"; transcript_symbol "mamo-RC";	FBgn0267033	FBtr0346007	mamo	mamo-RC
432751	X	FlyBase	exon	13882854	13883364	.	-	.	gene_id "FBgn0267033"; gene_symbol "mamo"; transcript_id "FBtr0346007"; transcript_symbol "mamo-RC";	FBgn0267033	FBtr0346007	mamo	mamo-RC
